# Supplementary material for: The cation channel TRPA1 tunes mosquito thermotaxis to host temperatures
Source: eLife. 2015 Dec 15;4:e11750. doi: 10.7554/eLife.11750 (PMC4718722; doi:10.7554/eLife.11750)
Supplement: Source code 1. — DOI: http://dx.doi.org/10.7554/eLife.11750.012 [file elife-11750-code1.zip]

Archive with 1 entries (1 files):
- heatseeking_assay.m
