# Supplementary material for: The cation channel TRPA1 tunes mosquito thermotaxis to host temperatures
Source: eLife. 2015 Dec 15;4:e11750. doi: 10.7554/eLife.11750 (PMC4718722; doi:10.7554/eLife.11750)
Supplement: Source code 1. — DOI: http://dx.doi.org/10.7554/eLife.11750.012 [file elife-11750-code1.zip › heatseeking_assay.m]

% This MATLAB script runs the heat-seeking assay. It controls Peltier temperatures, logs Peltier temperatures, controls CO2 pulses via a solenoid valve, and controls camera image acquisition. A very similar script is used to run the heat-seeking choice assay.


function heatseeking_assay

% (in seconds) duration of each program segment
segment_time = 300;

% (in seconds) frequency of Peltier temperature logging
read_freq = 1;

% (in seconds) frequency of camera image acquisition
capture_freq = 1;

% stimulus program (left Peltier temp, right Peltier temp, CO2 pulse duration [sec])
prog = [
    
26  26   0  ;
26  40   20 ;
26  26   0  ;

]


% PELTIER loading one library for each peltier controller and initialize
hfile = …\MR004DLL.H';
loadlibrary('…\MR004DLL',hfile);
loadlibrary('C…\MR004DLL_2',hfile);
init_controllers();

% SOLENOID configure port A0 for output and close valve
hfile = '…\Measurement Computing\DAQ\C\cbw.H';
[notfound,warnings]=loadlibrary('…\Measurement Computing\DAQ\cbw32',hfile);
calllib('cbw32','cbDConfigPort',0,10,1);
calllib('cbw32','cbDOut',0,10,0);

% CAMERAS video objects created (# depends on firewire port)
Rcam = videoinput('dcam',1,'Y16_640x480');
set(Rcam.source, 'FrameRate', num2str(7.5));
triggerconfig(Rcam,'manual');
start(Rcam);

%select directory for saving pictures and templog
cur_directory = uigetdir;
cd(cur_directory);
[rootdir curdir] = fileparts(cur_directory);

%make background pictures directory and prompt for capture
if exist([cur_directory '_background'])==0
    mkdir(cur_directory, [curdir '_background']);
    input('> PRESS RETURN TO CAPTURE BACKGROUND PICS')
    Rbkg = getsnapshot(Rcam);
    Rbkgname = strcat(cur_directory, '\', curdir, '_background', '\R', '_', curdir, '_background', '.tif');
    imwrite(Rbkg, Rbkgname, 'tiff');
    'acquired background pics'
end

%prompt for # of mosquitoes
mosq = input('> PLEASE LOAD MOSQUITOES AND ENTER NUMBER__')

total_time = size(prog,1)*segment_time
temparray = [];

%plot cam previews, set temps and CO2 pulses
figure
hold on
axis image;
axis ij;
Rcam_Res = get(Rcam, 'VideoResolution');
Rcam_nBands = get(Rcam, 'NumberOfBands');
subplot(2,2,2);
hold on
Rcam_hImage = image( zeros(Rcam_Res(2), Rcam_Res(1), Rcam_nBands) );
axis image;
axis ij;
subplot(2,2,2);
preview(Rcam, Rcam_hImage)
uicontrol('String','stop and clean','Callback',{@save_and_cleanup})
subplot(2,2,[3 4])
axis([0 total_time/read_freq min(min(prog(:,1:2)))*100-500 max(max(prog(:,1:2)))*100+500])
hold on
text(total_time/read_freq*.05, (min(min(prog(:,1:2)))*100-500)+((max(max(prog(:,1:2)))*100+500)-(min(min(prog(:,1:2)))*100-500))*.95,'Left','Color','r')
text(total_time/read_freq*.05, (min(min(prog(:,1:2)))*100-500)+((max(max(prog(:,1:2)))*100+500)-(min(min(prog(:,1:2)))*100-500))*.85,'Right','Color','b')
for i=1:size(prog,1)
    plot(segment_time/read_freq*[i-1 i],[1 1]*prog(i,1)*100,'r:','LineWidth',.5)
    plot(segment_time/read_freq*[i-1 i],[1 1]*prog(i,2)*100,'b:','LineWidth',.5)
    plot([segment_time/read_freq*(i-1) segment_time/read_freq*(i-1)+prog(i,3)/read_freq],[1 1]*max(max(prog(:,1:2)))*100+250,'g-','LineWidth',2)
end
% Peltier command timer
t_set=timer;
set(t_set,'executionMode','fixedRate','TasksToExecute',size(prog,1),'Period',segment_time);
t_set.TimerFcn={@set_temp};
t_set.StartFcn={@start_time};

% Peltier templog timer
t_read=timer;
set(t_read,'executionMode','fixedRate','TasksToExecute',(total_time)/read_freq,'Period',read_freq);
t_read.TimerFcn={@read_temp};

% CO2 solenoid valve timer
t_CO2=timer;

% Camera acquisition timer
t_cam = timer;
set(t_cam,'executionMode','fixedRate','TasksToExecute',(total_time)/capture_freq,'Period',capture_freq);
t_cam.TimerFcn={@cam_capture};

start(t_set)
tic;

while(strcmp(t_read.Running,'on')==1)
    disp('experiment in progress')
    pause( 5 );
end

save_and_cleanup();


    function init_controllers()
        %set control to computer set value
        calllib('MR004DLL','closecom');
        calllib('MR004DLL_2','closecom');
        
        open_right = calllib('MR004DLL','opencom','com4');
        send_right = calllib('MR004DLL','setint','29',0);
        
        open_left = calllib('MR004DLL_2','opencom','com3');
        send_left = calllib('MR004DLL_2','setint','29',0);
        
    end

    function start_time(varargin)
        start(t_read)
        start(t_cam)
    end

% Peltier command function
    function set_temp(varargin)
        send_right = calllib('MR004DLL','setint','1c',prog(t_set.TasksExecuted,2)*100);
        send_left = calllib('MR004DLL_2','setint','1c',prog(t_set.TasksExecuted,1)*100);
        settemparray(:,t_set.TasksExecuted) = [send_left send_right];
        if prog(t_set.TasksExecuted,3)~=0
            
            % CO2 solenoid command function            set(t_CO2,'executionMode','fixedRate','TasksToExecute',2,'Period',prog(t_set.TasksExecuted,3));
            t_CO2.TimerFcn={@CO2func};
            t_CO2.StartFcn={@CO2_open};
            t_CO2.StopFcn={@CO2_close};
            start(t_CO2)
        end
    end

% Peltier templog function
    function read_temp(varargin)
        right = calllib('MR004DLL','getcomval','01');
        left = calllib('MR004DLL_2','getcomval','01');
        temparray(t_read.TasksExecuted,:) = [left right];
        hold on
        plot(t_read.TasksExecuted,left,'ro','MarkerSize',2)
        hold on
        plot(t_read.TasksExecuted,right,'bo','MarkerSize',2')
    end


    function CO2_open(varargin)
        %open valve
        calllib('cbw32','cbDOut',0,10,1);
    end

    function CO2_close(varargin)
        %close valve
        calllib('cbw32','cbDOut',0,10,0);
    end

    function CO2func(varargin)
    end

% Camera acquisition function
    function cam_capture(varargin)
        R = getsnapshot(Rcam);
        Rname = strcat(cur_directory, '\R', '_', curdir, '_', num2str(t_cam.TasksExecuted), '.tif');
        imwrite(R, Rname, 'tiff');
    end

ElapsedTime = toc

    function save_and_cleanup(varargin)
        
        save(curdir)
        
        templog_name = strcat(cur_directory, '\templog_', curdir, '.csv');
        dlmwrite(templog_name, temparray);
        
        send_right = calllib('MR004DLL','setint','1c',2600);
        send_left = calllib('MR004DLL_2','setint','1c',2600);
        
        calllib('MR004DLL','closecom');
        calllib('MR004DLL_2','closecom');
        
        unloadlibrary MR004DLL;
        unloadlibrary MR004DLL_2;
        
        stop(t_cam)
        stop(t_read)
        stop(t_set)
        stop(t_CO2)
        stop(Rcam)
        
        delete(t_read)
        delete(t_set)
        delete(t_CO2)
        delete(t_cam)
        delete(Rcam)
        
        
        disp('saved workspace and temp_log and cleaned up')
        
    end
end
