# Supplementary material for: The cation channel TRPA1 tunes mosquito thermotaxis to host temperatures
Source: eLife. 2015 Dec 15;4:e11750. doi: 10.7554/eLife.11750 (PMC4718722; doi:10.7554/eLife.11750)
Supplement: Source code 2. — DOI: http://dx.doi.org/10.7554/eLife.11750.013 [file elife-11750-code2.zip › heatseeking_assay_count.m]

% This MATLAB script analyzes images from the heat-seeking assay. It analyzes each image to record the position of each mosquito and count the number of mosquitoes in the Peltier area. A very similar script is used to count mosquitoes in the heat-seeking choice assay.

%Requires the Local Adaptive Thresholding script available in the MATLAB file exchange: http://www.mathworks.com/matlabcentral/fileexchange/8647-local-adaptive-thresholding

function count_data = heatseeking_assay_count


% sets range of size and properties to detect mosquitoes, and sets Peltier region coordinates
global perimeter_min;
global perimeter_max;
global ws;
global C;
global ecc_min;
global ecc_max;
global PeltierX;
global PeltierY;

perimeter_min = 35;
perimeter_max = 80;
ws = 10;
C = .05;
ecc_min = 0.85;
ecc_max = 0.99;
PeltierX = [150,467,467,150,150];
PeltierY = [112,88,350,340,112];

% this variable is used to add a small square to each image to standardize thresholding parameters
global sq;
sq = 5;


%prompts selection of directory, make results folder
cur_directory = uigetdir;
filelist = dir(cur_directory);
dir_name = regexp(cur_directory,'/','split');
if exist([cur_directory '_results'])==0
    mkdir(cur_directory, [dir_name{end} '_results']);
end

%create waitbar for processing
countWait = waitbar(0,['processing ' num2str(length(filelist)) ' images']);


% finds background image in folder within current directory
global BR;
BR = imread([cur_directory '/' dir_name{end} '_background/R_' dir_name{end} '_background.tif']);

%creates data structure to save counts
%each picture number gets a total count and a count for Peltier area
count_data = struct('right',[],'right_pelt',[]);


for i=1:length(filelist)
    
    countWait = waitbar(i/length(filelist),countWait);
    
    if strncmpi(filelist(i).name,'R',1) %checks if Right
        
        %extracts picture number
        split_name = regexp(filelist(i).name, '_','split');
        split_number = regexp(split_name(end), '\.','split');
        split_number_str = split_number{1}(1);
        number_str = split_number_str;
        number = str2num(number_str{:});
        
        %sets the right entry to the count for the right picture of this number
        [count_data(number).right count_data(number).right_pelt] = R(filelist(i).name);
    end
end

% This function detects mosquitoes in the image
    function [count pelt_count] = R(filename)
        
        I=imread([cur_directory '/' filename]);
        %background subtract
        IB = (BR - I);
        %invert black and white
        IBinv = imcomplement(IB);
        % add small square to standardize thresholding
        IBinv(1:sq,1:sq)=0;
        %threshold image
        IBcbw = ~(adaptivethreshold(IBinv,ws,C,0));
        
        %properties analysis
        props = regionprops(IBcbw, 'Eccentricity','Perimeter','Centroid');
        
        %finds boundaries of white objects
        I_count = bwboundaries(IBcbw,'noholes');
        count = 0;
        pelt_count = 0;
        
        % checks whether objects meet criteria for mosquito detection (skips first object, which is always the small square in the corner of the image)
        for k = 2:length(I_count);
            boundary = I_count{k};
            % counts objects within the size range
            if perimeter_min < props(k).Perimeter...
                    && props(k).Perimeter < perimeter_max ...
                    && ecc_min < props(k).Eccentricity ...
                    && props(k).Eccentricity < ecc_max...
                    count = count + 1;
                % counts mosquitoes with centroids on peltier
                if inpolygon(props(k).Centroid(1),props(k).Centroid(2),PeltierX,PeltierY)
                    pelt_count = pelt_count + 1;
                end
            end
        end
    end

save([cur_directory '/' dir_name{end} '_count']);
disp('saved workspace')

end
