# Supplementary material for: The cation channel TRPA1 tunes mosquito thermotaxis to host temperatures
Source: eLife. 2015 Dec 15;4:e11750. doi: 10.7554/eLife.11750 (PMC4718722; doi:10.7554/eLife.11750)
Supplement: Source code 3. — DOI: http://dx.doi.org/10.7554/eLife.11750.014 [file elife-11750-code3.zip]

Archive with 1 entries (1 files):
- gradient_count.m
