# Supplementary material for: The cation channel TRPA1 tunes mosquito thermotaxis to host temperatures
Source: eLife. 2015 Dec 15;4:e11750. doi: 10.7554/eLife.11750 (PMC4718722; doi:10.7554/eLife.11750)
Supplement: Source code 3. — DOI: http://dx.doi.org/10.7554/eLife.11750.014 [file elife-11750-code3.zip › gradient_count.m]

% This MATLAB script analyzes images from the thermal gradient assay. It records how many mosquitoes are detected in each sector of the gradient, in each of the 3 lanes of the assy.

%Requires the Local Adaptive Thresholding script available in the MATLAB file exchange: http://www.mathworks.com/matlabcentral/fileexchange/8647-local-adaptive-thresholding


function gradient_count = count

% used to correct image to compensate for slight camera rotation
rot = -1.8

% (in minutes) the time for analysis
t = 60

% sets directory for saving data
cur_directory = uigetdir;
filelist = dir([cur_directory '/grabs']);
dir_name = regexp(cur_directory,'/','split');
if exist([cur_directory '_results'])==0
    mkdir(cur_directory, [dir_name{end} '_results']);
end
exp = dir_name{end}

% gets trial info from text file associated with trial data
txt = readtable([cur_directory '/' exp '.txt'], 'ReadVariableNames',false)
txt = table2cell(txt)
% genotype and number of mosquitoes in each lane
A = txt(1,1)
Amosq = txt(1,2)
B = txt(2,1)
Bmosq = txt(2,2)
C = txt(3,1)
Cmosq = txt(3,2)
Aname =  matlab.lang.makeValidName(strcat(A,'_', exp))
Bname =  matlab.lang.makeValidName(strcat(B,'_', exp))
Cname =  matlab.lang.makeValidName(strcat(C,'_', exp))

% creates structure to input data from each lane
Astruct = struct('time',t,'geno',A,'mosq',Amosq,'count',[])
Bstruct = struct('time',t,'geno',B,'mosq',Bmosq,'count',[])
Cstruct = struct('time',t,'geno',C,'mosq',Cmosq,'count',[])

% template is the background image taken before mosquitoes are introduced
template = imread([cur_directory '/grabs/' 'template.jpg']);
template = imrotate(template,rot);
template = rgb2gray(template);

% user clicks on landmarks to orient computer vision

imshow(template);

% First crop image to only include the 3 lanes (select upper left of upper lane, then lower right of third
% lane)
a = impoint;
b = impoint;
apos = getPosition(a);
bpos = getPosition(b);

template = imcrop(template,[apos(1),apos(2),(bpos(1)-apos(1)),(bpos(2)-apos(2))]);
imshow(template);

% Now click on landmarks...
% top lane upper left
A_topleft = impoint;
% middle lane upper left
B_topleft = impoint;
% bottom lane upper left
C_topleft = impoint;

% top lane lower right
A_botright = impoint;
% middle lane lower right
B_botright = impoint;
% bottom lane lower right
C_botright = impoint;

A_topleft = getPosition(A_topleft);
A_botright = getPosition(A_botright);
B_topleft = getPosition(B_topleft);
B_botright = getPosition(B_botright);
C_topleft = getPosition(C_topleft);
C_botright = getPosition(C_botright);

% defines lane borders on y axis
Atop = A_topleft(2);
Abot = A_botright(2);
Btop = B_topleft(2);
Bbot = B_botright(2);
Ctop = C_topleft(2);
Cbot = C_botright(2);

% defines gradient sector bin coordinates
length  = A_botright(1)-A_topleft(1);
b = length/8;
b0 = A_topleft(1);
b1 = A_topleft(1) + b;
b2 = b1+b;
b3 = b2+b;
b4 = b3+b;
b5 = b4+b;
b6 = b5+b;
b7 = b6+b;
b8 = b7+b;

% analyze each image for detection of mosquitoes
for i=1:size(filelist,1)
    if strncmpi(filelist(i).name,'2',1) == 1
        filelist(i).name
        I=imread([cur_directory '/grabs/' filelist(i).name]);
        % rotate and crop images to only include 3 lanes
        I= imrotate(I,rot);
        I= imcrop(I,[apos(1),apos(2),(bpos(1)-apos(1)),(bpos(2)-apos(2))]);
        % converts image to grayscale
        I= rgb2gray(I);
        % background subtraction
        I= template-I;
        % converts image to black and white, thresholds and compliments image
        I= im2bw(I,.125);
        I= ~(adaptivethreshold(I,7,.05,0));
        I= imcomplement(I);
        
        % plots sector boundaries
        hold on
        plot(b0,Atop:10:Cbot,'k')
        plot(b1,Atop:10:Cbot,'k')
        plot(b2,Atop:10:Cbot,'k')
        plot(b3,Atop:10:Cbot,'k')
        plot(b4,Atop:10:Cbot,'k')
        plot(b5,Atop:10:Cbot,'k')
        plot(b6,Atop:10:Cbot,'k')
        plot(b7,Atop:10:Cbot,'k')
        plot(b8,Atop:10:Cbot,'k')
        
        % sets range of size and properties to detect mosquitoes
        
        perimeter_min = 25;
        perimeter_max = 100;
        ecc_min = 0.3;
        ecc_max = 0.99;
        
        % finds objects in image
        props = regionprops(I, 'Eccentricity','Perimeter','Centroid');
        I_count = bwboundaries(I,'noholes');
        
        %creates variables for data entry
        A_count = 0;
        B_count = 0;
        C_count = 0;
        A1 = 0;A2 = 0;A3 = 0;A4 = 0;A5 = 0;A6 = 0;A7 = 0;A8 = 0;
        B1 = 0;B2 = 0;B3 = 0;B4 = 0;B5 = 0;B6 = 0;B7 = 0;B8 = 0;
        C1 = 0;C2 = 0;C3 = 0;C4 = 0;C5 = 0;C6 = 0;C7 = 0;C8 = 0;
        
        % checks whether objects meet criteria for mosquito detection, and enters mosquito sector counts for each lane
        for k = 1:size(I_count,1)
            boundary = I_count{k};
            % counts and outlines objects within the size range
            if perimeter_min < props(k).Perimeter...
                    && props(k).Perimeter < perimeter_max ...
                    && ecc_min < props(k).Eccentricity ...
                    && props(k).Eccentricity < ecc_max...
                    %                             count = count + 1;
                % Checks if in lane A
                if props(k).Centroid(2) > Atop ...
                        && props(k).Centroid(2) < Abot ...
                        A_count = A_count + 1;
                    hold on
                    plot(boundary(:,2),boundary(:,1),'r','LineWidth',1);
                    if props(k).Centroid(1) > b0 ...
                            && props(k).Centroid(1) < b1 ...
                            A1 = A1 + 1;
                    elseif props(k).Centroid(1) > b1 ...
                            && props(k).Centroid(1) < b2 ...
                            A2 = A2 + 1;
                    elseif props(k).Centroid(1) > b2 ...
                            && props(k).Centroid(1) < b3 ...
                            A3 = A3 + 1;
                    elseif props(k).Centroid(1) > b3 ...
                            && props(k).Centroid(1) < b4 ...
                            A4 = A4 + 1;
                    elseif props(k).Centroid(1) > b4 ...
                            && props(k).Centroid(1) < b5 ...
                            A5 = A5 + 1;
                    elseif props(k).Centroid(1) > b5 ...
                            && props(k).Centroid(1) < b6 ...
                            A6 = A6 + 1;
                    elseif props(k).Centroid(1) > b6 ...
                            && props(k).Centroid(1) < b7 ...
                            A7 = A7 + 1;
                    elseif props(k).Centroid(1) > b7 ...
                            && props(k).Centroid(1) < b8 ...
                            A8 = A8 + 1;
                    end
                end
                % Checks if in lane B
                if props(k).Centroid(2) > Btop ...
                        && props(k).Centroid(2) < Bbot ...
                        B_count = B_count + 1;
                    hold on
                    plot(boundary(:,2),boundary(:,1),'b','LineWidth',1);
                    if props(k).Centroid(1) > b0 ...
                            && props(k).Centroid(1) < b1 ...
                            B1 = B1 + 1;
                    elseif props(k).Centroid(1) > b1 ...
                            && props(k).Centroid(1) < b2 ...
                            B2 = B2 + 1;
                    elseif props(k).Centroid(1) > b2 ...
                            && props(k).Centroid(1) < b3 ...
                            B3 = B3 + 1;
                    elseif props(k).Centroid(1) > b3 ...
                            && props(k).Centroid(1) < b4 ...
                            B4 = B4 + 1;
                    elseif props(k).Centroid(1) > b4 ...
                            && props(k).Centroid(1) < b5 ...
                            B5 = B5 + 1;
                    elseif props(k).Centroid(1) > b5 ...
                            && props(k).Centroid(1) < b6 ...
                            B6 = B6 + 1;
                    elseif props(k).Centroid(1) > b6 ...
                            && props(k).Centroid(1) < b7 ...
                            B7 = B7 + 1;
                    elseif props(k).Centroid(1) > b7 ...
                            && props(k).Centroid(1) < b8 ...
                            B8 = B8 + 1;
                    end
                end
                
                % Checks if in lane C
                if props(k).Centroid(2) > Ctop ...
                        && props(k).Centroid(2) < Cbot ...
                        C_count = C_count + 1;
                    hold on
                    plot(boundary(:,2),boundary(:,1),'g','LineWidth',1);
                    if props(k).Centroid(1) > b0 ...
                            && props(k).Centroid(1) < b1 ...
                            C1 = C1 + 1;
                    elseif props(k).Centroid(1) > b1 ...
                            && props(k).Centroid(1) < b2 ...
                            C2 = C2 + 1;
                    elseif props(k).Centroid(1) > b2 ...
                            && props(k).Centroid(1) < b3 ...
                            C3 = C3 + 1;
                    elseif props(k).Centroid(1) > b3 ...
                            && props(k).Centroid(1) < b4 ...
                            C4 = C4 + 1;
                    elseif props(k).Centroid(1) > b4 ...
                            && props(k).Centroid(1) < b5 ...
                            C5 = C5 + 1;
                    elseif props(k).Centroid(1) > b5 ...
                            && props(k).Centroid(1) < b6 ...
                            C6 = C6 + 1;
                    elseif props(k).Centroid(1) > b6 ...
                            && props(k).Centroid(1) < b7 ...
                            C7 = C7 + 1;
                    elseif props(k).Centroid(1) > b7 ...
                            && props(k).Centroid(1) < b8 ...
                            C8 = C8 + 1;
                    end
                    
                end
            end
        end
        
        Astruct.count = [Astruct.count; A1 A2 A3 A4 A5 A6 A7 A8];
        Bstruct.count = [Bstruct.count; B1 B2 B3 B4 B5 B6 B7 B8];
        Cstruct.count = [Cstruct.count; C1 C2 C3 C4 C5 C6 C7 C8];
        
    end
end
eval([Aname{1} '=Astruct']);
eval([Bname{1} '=Bstruct']);
eval([Cname{1} '=Cstruct']);

save([cur_directory '/' exp '_count']);
disp('saved workspace')
end
